# Supplementary material for: rTMS for the treatment of psychiatric disorders: a review about training courses and materials and the presentation of the training materials of the German Society for Brain Stimulation in Psychiatry
Source: Front Psychiatry. 2025 Aug 8;16:1490039. doi: 10.3389/fpsyt.2025.1490039 (PMC12371536; doi:10.3389/fpsyt.2025.1490039)
Supplement: Supplementary file 1 [file SupplementaryFile1.zip]

Archive with 8 entries (8 files):
- Exam Questions (English).PDF
- Workshop (German).PDF
- Workshop (English).PDF
- Practical Guideline (German).PDF
- Practical Guideline (English).PDF
- Handbook (German).pdf
- Handbook (English).pdf
- Exam Questions (German).PDF
